# Supplementary material for: pDNA-tachyplesin treatment stimulates the immune system and increases the probability of apoptosis in MC4-L2 tumor cells
Source: Amino Acids. 2024 May 1;56(1):34. doi: 10.1007/s00726-024-03393-7 (PMC11062983; doi:10.1007/s00726-024-03393-7)
Supplement: Supplementary file 2 — Supplementary file2 (TXT 2 KB) [file 726_2024_3393_MOESM2_ESM.txt]

Query: None Query ID: lcl|Query_124963 Length: 524


>T.tridentatus tachyplesin mRNA, complete cds
Sequence ID: M57242.1 Length: 524
Range 1: 1 to 524

Score:968 bits(524), Expect:0.0, 
Identities:524/524(100%),  Gaps:0/524(0%), Strand: Plus/Plus

Query  1    GCCTAACATCGCCTCAGCAACTTGGCCAATAGTTTCGAACTTCATCGTCACTATGAAGAA  60
            ||||||||||||||||||||||||||||||||||||||||||||||||||||||||||||
Sbjct  1    GCCTAACATCGCCTCAGCAACTTGGCCAATAGTTTCGAACTTCATCGTCACTATGAAGAA  60

Query  61   ACTTGTAATTGCTTTGTGCCTGATGATGGTATTGGCTGTGATGGTGGAAGAGGCCGAGGC  120
            ||||||||||||||||||||||||||||||||||||||||||||||||||||||||||||
Sbjct  61   ACTTGTAATTGCTTTGTGCCTGATGATGGTATTGGCTGTGATGGTGGAAGAGGCCGAGGC  120

Query  121  TAAATGGTGCTTCAGAGTATGCTACAGGGGAATTTGTTATCGCAGATGTCGAGGGAAGAG  180
            ||||||||||||||||||||||||||||||||||||||||||||||||||||||||||||
Sbjct  121  TAAATGGTGCTTCAGAGTATGCTACAGGGGAATTTGTTATCGCAGATGTCGAGGGAAGAG  180

Query  181  GAATGAAGTACGTCAGTACCGTGACCGTGGGTATGATGTAAGAGCCATACCAGAAGAAAC  240
            ||||||||||||||||||||||||||||||||||||||||||||||||||||||||||||
Sbjct  181  GAATGAAGTACGTCAGTACCGTGACCGTGGGTATGATGTAAGAGCCATACCAGAAGAAAC  240

Query  241  GTTCTTTACACGACAAGACGAAGATGAAGATGACGATGAAGAGTGAGGCGTTTACAGCTG  300
            ||||||||||||||||||||||||||||||||||||||||||||||||||||||||||||
Sbjct  241  GTTCTTTACACGACAAGACGAAGATGAAGATGACGATGAAGAGTGAGGCGTTTACAGCTG  300

Query  301  AAGGAAGTATCCAGCTGATGAATATTGGCGAAGACTTGGAACGAATGACTTTTACGATTT  360
            ||||||||||||||||||||||||||||||||||||||||||||||||||||||||||||
Sbjct  301  AAGGAAGTATCCAGCTGATGAATATTGGCGAAGACTTGGAACGAATGACTTTTACGATTT  360

Query  361  TTAAACCTCGTTAAAGGTTTAATATTTTTGTATATTGGTGTTCATTAAAACACATTCTTT  420
            ||||||||||||||||||||||||||||||||||||||||||||||||||||||||||||
Sbjct  361  TTAAACCTCGTTAAAGGTTTAATATTTTTGTATATTGGTGTTCATTAAAACACATTCTTT  420

Query  421  TATCACTATTTCTTCTTTGTGCACAAAGTAAACTTCATATACTTTCTCTACTATTTGGAT  480
            ||||||||||||||||||||||||||||||||||||||||||||||||||||||||||||
Sbjct  421  TATCACTATTTCTTCTTTGTGCACAAAGTAAACTTCATATACTTTCTCTACTATTTGGAT  480

Query  481  TGTTGTTAAAGTTTGATATTATAATAAATATATAACAAGCATTC  524
            ||||||||||||||||||||||||||||||||||||||||||||
Sbjct  481  TGTTGTTAAAGTTTGATATTATAATAAATATATAACAAGCATTC  524
